# Supplementary material for: Genome-Wide Identification of Candidate Genes Associated with Antler Weight in Tahe Red Deer
Source: Animals (Basel). 2026 May 7;16(10):1424. doi: 10.3390/ani16101424 (PMC13203737; doi:10.3390/ani16101424)
Supplement: Supplementary file 1 [file animals-16-01424-s001.zip]

Archive with 1 entries (1 files):
- animals-4222909-supplementary.xlsx
