# Supplementary material for: Genome-Wide Identification of Candidate Genes Associated with Antler Weight in Tahe Red Deer
Source: Animals (Basel). 2026 May 7;16(10):1424. doi: 10.3390/ani16101424 (PMC13203737; doi:10.3390/ani16101424)
Supplement: Supplementary file 1 [file animals-16-01424-s001.zip › animals-4222909-supplementary.xlsx]

## Sheet: TableS1
Chrom	Gene
1	TREH
1	KMT2A
1	NLRX1
1	ABCG4
1	PDZD3
1	DPAGT1
1	HINFP
1	C2CD2L
1	UBE4A
1	ATP5L
1	RPL27A
1	HMBS
1	KMT2A
1	PGR
1	PHLDB1
1	ARCN1
3	ADAMTS20
4	SUPT5H
4	DLL3
4	PLEKHG2
4	ZFP36
4	RPS16
4	GMFG
4	SAMD4B
4	PAF1
4	MED29
5	GSG1L2
5	GLP2R
5	RCVRN
5	GAS7
5	AP1B1
5	RASL10A
5	GAS2L1
5	DHRS7C
5	USP43
7	STMND1
7	NUP153
7	KIF13A
8	HECW2
8	ANKRD44
9	EDIL3
9	ZNF354C
9	GRM6
9	ZNF879
9	PRR16
11	LTBP1
11	TTC27
11	SPAST
11	ADH5
11	VPS54
11	NCS1
11	MEMO1
11	DPY30
12	STON2
12	GTF2A1
12	RSL24D1
12	RAB27A
12	AP1G2
12	SLC8A3
12	SMOC1
12	SRSF5
12	SYNJ2BP
12	OR4F1D
12	OR4F73
12	OR4F1
12	TLE3
12	NGDN
12	REC114
12	SLC10A1
12	THTPA
12	ZFHX2
12	JPH4
12	OR4Q2
12	THSD4
12	DCAF5
12	PSEN1
12	PAPLN
12	NUMB
12	PLEKHD1
12	GALNT16
12	ACTN1
12	CCDC177
12	SUSD6
13	MRPL46
13	DET1
13	MRPS11
13	SNX6
13	NUDT21
13	NTRK3
13	BDKRB2
13	CFL2
13	BAZ1A
14	ESRRG
15	PLPP4
15	KCNMA1
16	SLC18A1
17	PRDM5
18	HBP1
18	GHRHR
20	HAPLN2
20	NAXE
20	GPATCH4
20	IQGAP3
20	TTC24
20	MEF2D
22	OR6C1
22	SUMO1
22	OR6C280
23	FBXO18
23	B4GALT5
24	OR4C1QP
25	IL7R
25	CAPSL
25	FAM173B
25	RPS15
25	ADCY2
25	C19H5orf49
26	PTPRK
27	CBLN2
27	INO80C
28	GRIK2
28	SMAP1
29	RFK
29	PCSK5
29	Hsp40
29	TRPM6
29	RORB
29	OSTF1
30	NHLRC3
30	HTR2A
30	LRCH1
30	FAM155A
30	PROSER1
32	METAP2
33	ERCC3
33	MAP3K2
33	TTC21B
33	GALNT3
33	TPT1
33	ITGB6
33	CSRNP3
1	LOC101106791
4	LOC110121540
4	LOC112580121
7	LOC110143302
7	LOC102410332
7	LOC105726413
7	LOC110123617
7	LOC106990414
7	LOC101103354
7	LOC783203
7	LOC110143294
12	LOC102285283
12	LOC105812751
12	LOC102270645
12	LOC110130400
12	LOC110130477
12	LOC102416244
12	LOC102186401
12	LOC102391458
12	LOC108636907
12	LOC101119566
12	LOC102188409
12	LOC102181961
12	LOC102182232
12	LOC102278292
12	LOC102269795
13	LOC102275718
13	LOC100298625
13	LOC102276567
13	LOC100298937
13	LOC104989448
13	LOC100335635
13	LOC102399673
20	LOC102171205
22	LOC102272272
22	LOC101122678
22	LOC101107951
22	LOC102180466
22	LOC102180195
22	LOC102180195
23	LOC113903499
24	LOC102544975
25	LOC110145010
32	LOC102269802
32	LOC102520983
32	LOC110123773
32	LOC102539079
33	LOC120854056
